# Supplementary material for: Chloroplast gene expression level is negatively correlated with evolutionary rates and selective pressure while positively with codon usage bias in Ophioglossum vulgatum L
Source: BMC Plant Biol. 2022 Dec 13;22:580. doi: 10.1186/s12870-022-03960-8 (PMC9746204; doi:10.1186/s12870-022-03960-8)
Supplement: Supplementary file 2 — Additional file 2. Table S1. TPM values of all genes. [file 12870_2022_3960_MOESM2_ESM.xlsx]

## Sheet: Sheet1
Additional file 2: Table S1 TPM values of all genes
Gene_ID	TPM 1	TPM 2	TPM 3	TPM
accD	858.8	527.98	383.64	590.14
atpA	2315.82	2209.99	2037.87	2187.89
atpB	1854.28	1953.12	1832.05	1879.82
atpE	1535.11	2069.26	1756.34	1786.9
atpF	538.74	908.97	764.24	737.317
atpH	0	0	0	0
atpI	1437.61	1589.43	917.33	1314.79
ccsA	404.21	245.17	244.02	297.8
cemA	927.57	937.45	741.92	868.98
chlB	348.86	479.93	210.46	346.417
chlL	727.29	923.23	724.38	791.633
chlN	1134.71	976.72	813.01	974.813
clpP	297.04	289.14	211.74	265.973
infA	0	0	0	0
matK	1.37	0.35	12.07	4.59667
ndhA	758.28	670.88	711.45	713.537
ndhB	273.9	301.23	287.43	287.52
ndhC	2808.26	2401.93	1822.41	2344.2
ndhD	456.37	439.17	471.4	455.647
ndhE	1815.03	1555	445.47	1271.83
ndhF	628.63	488.77	441.26	519.553
ndhG	303.95	532.62	400.38	412.317
ndhH	718.96	260.57	450.16	476.563
ndhI	821.98	718.33	756.21	765.507
ndhJ	2075.19	2245.39	2350.23	2223.6
ndhK	2633.79	1941.8	2194.99	2256.86
petA	1115.11	524.73	642.5	760.78
petB	6636.03	5944.47	6292.24	6290.91
petD	3184.15	3228.69	2604.75	3005.86
petG	0	0	0	0
petL	0	0	0	0
petN	0	0	0	0
psaA	6546.6	5464.46	6854.08	6288.38
psaB	5248.66	5545.76	6050.12	5614.85
psaC	0	0	0	0
psaI	0	0	0	0
psaJ	0	0	0	0
psaM	0	0	0	0
psbA	61274.9	54458.8	52990	56241.2
psbB	9093.2	7879.61	9263.66	8745.49
psbC	11223	10544.3	10948.9	10905.4
psbD	11477	10284.6	11892.1	11217.9
psbE	0	0	4191.37	4191.37
psbF	0	0	0	0
psbH	0	5755.46	2997.85	4376.65
psbI	0	0	0	0
psbJ	0	0	0	0
psbK	0	0	0	0
psbL	0	0	0	0
psbM	0	0	0	0
psbN	0	0	0	0
psbT	0	0	0	0
psbZ	0	0	0	0
rbcL	11018.5	13073.3	11331.8	11807.8
rpl14	946.49	1078.23	1572.73	1199.15
rpl16	564.79	450.68	463.43	492.967
rpl2	700.51	420.78	504.57	541.953
rpl20	0	0	220.95	220.95
rpl21	0	0	740.84	740.84
rpl22	946.49	1078.23	943.64	989.453
rpl23	0	0	0	0
rpl32	0	0	0	0
rpl33	0	0	0	0
rpl36	0	0	0	0
rpoA	441.29	409.97	696.77	516.01
rpoB	201.85	256.08	255.67	237.867
rpoC1	371.35	383.66	290.04	348.35
rpoC2	163.46	226.05	205.15	198.22
rps11	469.11	0	351.98	410.545
rps12	303.28	0	302.51	302.895
rps14	2775.27	3171.31	2723.68	2890.09
rps15	0	0	0	0
rps18	5790.02	0	0	5790.02
rps19	3040.96	0	737.27	1889.12
rps2	289.82	109.23	420.28	273.11
rps3	780.81	1114.21	891.06	928.693
rps4	393.35	788.42	626.59	602.787
rps7	825.09	306.84	950.44	694.123
rps8	438.6	0	109.77	274.185
ycf1	287.36	466.28	322.82	358.82
ycf12	0	0	0	0
ycf2	168.11	167.87	174.95	170.31
ycf3	1521.82	1373.7	1289.68	1395.07
ycf4	716.53	626.52	652.78	665.277
