# Supplementary material for: Chloroplast gene expression level is negatively correlated with evolutionary rates and selective pressure while positively with codon usage bias in Ophioglossum vulgatum L
Source: BMC Plant Biol. 2022 Dec 13;22:580. doi: 10.1186/s12870-022-03960-8 (PMC9746204; doi:10.1186/s12870-022-03960-8)
Supplement: Supplementary file 3 — Additional file 3. Trees file: Phylogenetic tree file. [file 12870_2022_3960_MOESM3_ESM.txt]

(Equisetum_arvense_JN968380,(((Alsophila_spinulosa_FJ556581,Cyathea_lepifera_MN623357),((Athyrium_anisopterum_KY419703,Diplazium_bellum_KY427343),(Lepisorus_clathratus_KY419704,Leptochilus_hemionitideus_MH319943))),(Actinostachys_pennula_KU764518,Schizaea_elegans_KX258660)),(((Ophioglossum_californicum_KC117178,Ophioglossum_vulgatum_MZ066610),Botrychium_lunaria_MN966674),Mankyua_chejuensis_KP205433));
