# Supplementary material for: Chloroplast gene expression level is negatively correlated with evolutionary rates and selective pressure while positively with codon usage bias in Ophioglossum vulgatum L
Source: BMC Plant Biol. 2022 Dec 13;22:580. doi: 10.1186/s12870-022-03960-8 (PMC9746204; doi:10.1186/s12870-022-03960-8)
Supplement: Supplementary file 4 — Additional file 4. Table S2. dN, dS, and dN/dS values of all conserved genes. [file 12870_2022_3960_MOESM4_ESM.xlsx]

## Sheet: Sheet1
Additional file 4: Table S2. dN, dS, and dN/dS values of all conserved genes
Gene_ID	dN	dS	dN/dS
atpA	0.2732	4.553	0.06
atpB	0.3086	4.8813	0.06323
atpE	0.6725	6.5793	0.10221
atpF	0.7097	4.5725	0.15521
atpH	0.2486	3.9809	0.06245
atpI	0.5063	4.0713	0.12436
petA	0.6214	5.3128	0.11696
petB	0.194	4.262	0.04552
petD	0.2498	4.75	0.0526
petG	0.2475	4.9977	0.04952
petL	1.4983	4.8422	0.30943
petN	0.6508	3.442	0.18909
psaA	0.1736	4.4588	0.03893
psaB	0.1779	4.5979	0.0387
psaC	0.1569	5.746	0.0273
psaI	0.5581	3.4613	0.16124
psaJ	0.6466	5.7217	0.113
psbA	0.0301	2.1141	0.01421
psbB	0.1901	5.1659	0.0368
psbC	0.1124	4.8252	0.02329
psbD	0.0573	3.8099	0.01505
psbE	0.2091	3.2231	0.06487
psbF	0.1519	2.397	0.06338
psbH	0.5817	4.9902	0.11657
psbI	0.1897	4.6512	0.04078
psbJ	0.3194	3.5581	0.08977
psbK	0.9429	4.2405	0.22236
psbL	0.216	2.1131	0.10224
psbM	0.6362	3.9019	0.16305
psbN	0.5956	4.9036	0.12147
psbT	0.3807	3.964	0.09603
rbcL	0.1353	4.1439	0.03265
ycf3	0.4732	3.6464	0.12979
ycf4	0.9708	5.5353	0.17538
ycf12	0.7309	7.9068	0.09243
rpl2	0.846	6.0771	0.13921
rpl14	0.6943	6.0376	0.115
rpl16	0.5494	5.0313	0.1092
rpl20	1.2263	4.9968	0.24541
rpl21	1.4256	5.7458	0.24811
rpl22	1.4242	6.3847	0.22306
rpl23	1.9047	8.7323	0.21812
rpl32	1.3571	5.3559	0.25338
rpl33	1.2688	6.4993	0.19522
rpl36	0.4295	4.6811	0.09174
rpoA	1.4163	6.3989	0.22133
rpoC2	1.7852	5.5329	0.32265
rps2	0.7028	4.9153	0.14297
rps3	0.9427	7.1698	0.13149
rps4	0.8594	3.9457	0.21781
rps7	0.6587	4.8377	0.13616
rps8	0.84	4.8544	0.17304
rps11	0.5147	5.0525	0.10186
rps14	0.8594	3.9457	0.21781
rps15	1.8217	5.864	0.31065
rps18	0.84	4.8544	0.17304
rps19	0.5361	7.1137	0.07536
accD	0.6743	6.1698	0.10928
ccsA	1.6961	5.2237	0.3247
cemA	2.4112	6.6339	0.36346
clpP	0.3833	4.3766	0.08758
infA	0.491	4.9251	0.0997
matK	2.7067	7.2919	0.37119
ycf2	2.9696	5.7404	0.51732
