# Supplementary material for: Chloroplast gene expression level is negatively correlated with evolutionary rates and selective pressure while positively with codon usage bias in Ophioglossum vulgatum L
Source: BMC Plant Biol. 2022 Dec 13;22:580. doi: 10.1186/s12870-022-03960-8 (PMC9746204; doi:10.1186/s12870-022-03960-8)
Supplement: Supplementary file 5 — Additional file 5. Table S3. The type of 64 conserved genes of ferns. [file 12870_2022_3960_MOESM5_ESM.xlsx]

## Sheet: Sheet1
Additional file 5: Table S3. The type of 64 conserved genes of ferns
Genes type	Genes function	Genes name
photosynthesis-related genes	ATP Synthase	atpA, atpB, atpE, atpF, atpH, atpI
	cytochrome b6/f complex	petA, petB, petD, petG, petL, petN
	Photosystem I	psaA, psaB, psaC, psaI, psaJ, ycf3, ycf4, ycf12
	Photosystem II	psbA, psbB, psbC, psbD, psbE, psbF, psbH, psbI, psbJ, psbK, psbL, psbM, psbN, psbT
	RuBisCO large subunit	rbcL
genetic system-related genes	large ribosomal proteins	rpl2, rpl14, rpl16, rpl20, rpl21, rpl22, rpl23, rpl32, rpl33, rpl36
	DNA-dependent RNA polymerase	rpoA, rpoC2
	small ribosomal proteins	rps2, rps3, rps4, rps7, rps8, rps11, rps14, rps15, rps18, rps19
other protein coding genes	Acetyl-CoA carboxylase beta subunit	accD
	cytochrome c biogenesis protein	ccsA
	inner membrane protein	cemA
	Proteolytic subunit of Clp-protease	clpP
	Translation initiation factor A	infA
	maturase	matK
	-	ycf2
