# Supplementary material for: Chloroplast gene expression level is negatively correlated with evolutionary rates and selective pressure while positively with codon usage bias in Ophioglossum vulgatum L
Source: BMC Plant Biol. 2022 Dec 13;22:580. doi: 10.1186/s12870-022-03960-8 (PMC9746204; doi:10.1186/s12870-022-03960-8)
Supplement: Supplementary file 6 — Additional file 6. Table S4. Codon usage bias of all genes. [file 12870_2022_3960_MOESM6_ESM.xlsx]

## Sheet: Sheet1
Additional file 6: Table S4. Codon usage bias of all genes.
Genes	GC1	GC2	GC3	GC	CAI	Fop	ENC	tAI
accD	0.5145	0.4019	0.3183	0.4116	0.214	0.432	52.4	0.390767
atpA	0.565	0.3976	0.3287	0.4304	0.206	0.392	49.71	0.384084
atpB	0.5671	0.4126	0.313	0.4309	0.204	0.404	51.89	0.366601
atpE	0.5379	0.3788	0.2879	0.4015	0.201	0.419	45.73	0.398578
atpF	0.5163	0.3696	0.337	0.4076	0.178	0.376	52.15	0.403214
atpI	0.5084	0.3824	0.3571	0.416	0.177	0.345	52.98	0.395504
ccsA	0.3659	0.4259	0.3817	0.3912	0.143	0.333	51.47	0.328742
cemA	0.3976	0.4195	0.3698	0.3956	0.161	0.374	53.06	0.362437
chlB	0.5224	0.3743	0.3099	0.4022	0.216	0.372	51.08	0.36584
chlL	0.5567	0.3883	0.3265	0.4238	0.178	0.369	51	0.368218
chlN	0.4815	0.4248	0.366	0.4241	0.175	0.397	52.83	0.34771
clpP	0.5588	0.3824	0.3382	0.4265	0.213	0.363	54.79	0.426369
matK	0.4004	0.4183	0.349	0.3893	0.132	0.349	51.49	0.408473
ndhA	0.4939	0.4294	0.4049	0.4427	0.158	0.365	53.01	0.362926
ndhB	0.4474	0.4211	0.3401	0.4028	0.157	0.365	53.4	0.313618
ndhC	0.528	0.376	0.336	0.4133	0.19	0.378	49.36	0.402441
ndhD	0.4157	0.3996	0.3112	0.3755	0.136	0.311	48.45	0.300392
ndhE	0.51	0.34	0.33	0.3933	0.174	0.368	54.4	0.31683
ndhF	0.4529	0.4418	0.3684	0.4211	0.179	0.392	54.24	0.36366
ndhG	0.4975	0.3553	0.4061	0.4196	0.168	0.33	53.44	0.383159
ndhH	0.5216	0.3893	0.3028	0.4046	0.148	0.313	49.07	0.3483
ndhI	0.4807	0.3702	0.3204	0.3904	0.195	0.375	53.26	0.38282
ndhJ	0.4885	0.3851	0.4023	0.4253	0.226	0.396	56.37	0.438209
ndhK	0.4369	0.4685	0.3243	0.4099	0.186	0.374	48.98	0.306671
petA	0.5732	0.3707	0.3115	0.4185	0.168	0.33	54.76	0.389914
petB	0.4837	0.4186	0.4093	0.4372	0.237	0.447	51.08	0.383874
petD	0.5217	0.4161	0.2981	0.412	0.143	0.292	51.94	0.389144
psaA	0.5227	0.4293	0.36	0.4373	0.206	0.402	49.69	0.372219
psaB	0.5191	0.4387	0.361	0.4396	0.213	0.425	49.84	0.384217
psbA	0.5156	0.4363	0.4504	0.4674	0.349	0.604	41.98	0.483945
psbB	0.5669	0.4646	0.374	0.4685	0.213	0.429	51.4	0.383522
psbC	0.5497	0.4715	0.408	0.4764	0.2	0.444	55.45	0.398176
psbD	0.5071	0.4419	0.4051	0.4514	0.274	0.47	51.04	0.423397
rbcL	0.5832	0.4358	0.3811	0.4667	0.26	0.454	49.81	0.456233
rpl14	0.541	0.459	0.3115	0.4372	0.138	0.288	49.15	0.426662
rpl16	0.5143	0.5357	0.3071	0.4524	0.152	0.385	51.98	0.317685
rpl2	0.5126	0.5162	0.3682	0.4657	0.141	0.399	58.05	0.43069
rpl20	0.4386	0.4386	0.2982	0.3918	0.128	0.315	48.29	0.41896
rpl21	0.5254	0.3475	0.3136	0.3955	0.199	0.386	54.48	0.393425
rpl22	0.5328	0.4918	0.3033	0.4426	0.169	0.395	55.66	0.333741
rpoA	0.4925	0.4328	0.3343	0.4199	0.16	0.37	53.87	0.323498
rpoB	0.5395	0.3974	0.3239	0.4203	0.158	0.348	52.31	0.368832
rpoC1	0.5426	0.4156	0.3304	0.4295	0.157	0.372	52.95	0.365731
rpoC2	0.4745	0.415	0.3484	0.4127	0.161	0.356	53.13	0.379084
rps11	0.5077	0.5538	0.2846	0.4487	0.191	0.444	53.83	0.348676
rps12	0.5528	0.5285	0.4065	0.4959	0.15	0.377	52.01	0.378747
rps14	0.48	0.46	0.45	0.4633	0.15	0.344	46.61	0.362554
rps2	0.5021	0.4093	0.3502	0.4205	0.172	0.332	53.53	0.358834
rps3	0.5229	0.367	0.3165	0.4021	0.16	0.324	55.91	0.406998
rps4	0.4951	0.3922	0.3676	0.4183	0.145	0.365	52.74	0.421927
rps7	0.529	0.4903	0.3484	0.4559	0.168	0.408	56.89	0.44325
rps8	0.3864	0.4015	0.3561	0.3813	0.123	0.341	55.23	0.352046
ycf1	0.417	0.3717	0.33	0.3729	0.145	0.322	50.16	0.352971
ycf2	0.3998	0.3759	0.3494	0.3751	0.16	0.345	52.32	0.37666
ycf3	0.5148	0.4201	0.3728	0.4359	0.196	0.398	56.43	0.388246
ycf4	0.5435	0.4293	0.3913	0.4547	0.167	0.386	53.63	0.435472
