# Supplementary material for: Chloroplast gene expression level is negatively correlated with evolutionary rates and selective pressure while positively with codon usage bias in Ophioglossum vulgatum L
Source: BMC Plant Biol. 2022 Dec 13;22:580. doi: 10.1186/s12870-022-03960-8 (PMC9746204; doi:10.1186/s12870-022-03960-8)
Supplement: Supplementary file 7 — Additional file 7. Table S5. Pearson correlation analysis between dN, dS, and dN/dS, and expression level. [file 12870_2022_3960_MOESM7_ESM.xlsx]

## Sheet: Sheet1
Additional file 7: Table S5. Pearson correlation analysis between dN, dN, and dN/dS, and expression level
	dN	dS	dN/dS	TPM1	TPM2	TPM3	TPM
dN	1
dS	0.56698	1
	<.0001
dN/dS	0.95418	0.35276	1
	<.0001	0.0043
TPM1	-0.26438	-0.31604	-0.29724	1
	0.0348	0.011	0.0171
TPM2	-0.27272	-0.3256	-0.3057	0.98742	1
	0.0292	0.0087	0.014	<.0001
TPM3	-0.28767	-0.33548	-0.32257	0.98879	0.99389	1
	0.0212	0.0067	0.0093	<.0001	<.0001
TPM	-0.27843	-0.33118	-0.3105	0.99418	0.99118	0.99397	1
	0.0271	0.008	0.0133	<.0001	<.0001	<.0001
