# Supplementary material for: Chloroplast gene expression level is negatively correlated with evolutionary rates and selective pressure while positively with codon usage bias in Ophioglossum vulgatum L
Source: BMC Plant Biol. 2022 Dec 13;22:580. doi: 10.1186/s12870-022-03960-8 (PMC9746204; doi:10.1186/s12870-022-03960-8)
Supplement: Supplementary file 8 — Additional file 8. Table S6. Voucher information of three biological replicates in Ophioglossum vulgatum. [file 12870_2022_3960_MOESM8_ESM.xlsx]

## Sheet: Sheet1
Additional file 8: Table S6. Voucher information of three biological replicates in Ophioglossum vulgatum
Number	Name	Voucher ID	Herbarium information
1	biological replicate 1 of O. vulgatum	JHOpv2022031701	Herbarium of South China Agricultural University
2	biological replicate 2 of O. vulgatum	JHOpv2022031702	Herbarium of South China Agricultural University
3	biological replicate 3 of O. vulgatum	JHOpv2022031703	Herbarium of South China Agricultural University
